# Supplementary material for: Self-assembly of CIP4 drives actin-mediated asymmetric pit-closing in clathrin-mediated endocytosis
Source: Nat Commun. 2023 Aug 1;14:4602. doi: 10.1038/s41467-023-40390-y (PMC10393992; doi:10.1038/s41467-023-40390-y)
Supplement: Supplementary file 8 — Source Data [file 41467_2023_40390_MOESM8_ESM.zip]

Archive with 2 entries (2 files):
- Yu and Yoshimura Source Data.xlsx
- Yu and Yoshimura Original Blot.pdf
