# Supplementary material for: Self-assembly of CIP4 drives actin-mediated asymmetric pit-closing in clathrin-mediated endocytosis
Source: Nat Commun. 2023 Aug 1;14:4602. doi: 10.1038/s41467-023-40390-y (PMC10393992; doi:10.1038/s41467-023-40390-y)
Supplement: Supplementary file 8 — Source Data [file 41467_2023_40390_MOESM8_ESM.zip › Yu and Yoshimura Source Data.xlsx]

## Sheet: Fig. 1b
conditions	closing patterns	number of pits							frequency of pits (%)
non-treated		cell 1	cell 2	cell 3	cell 4	total	frequency (%)		cell 1	cell 2	cell 3	cell 4	mean	Std. Deviation
	asymmetric	18	21	16	14	69	71.1		75	87.5	66.6667	56	71.3	13.1
	symmetric	6	2	5	5	18	18.6		25	8.33333	20.8333	20	18.53	7.161
	undetermined	0	1	3	6	10	10.3		0	4.16667	12.5	24	10.18	10.58
	total	24	24	24	25	97	100
DMSO		cell 1	cell 2	cell 3	cell 4	total	frequency (%)		cell 1	cell 2	cell 3	cell 4
	asymmetric	11	13	9	13	46	76.6667		73.3333	86.6667	60	86.6667	76.7	12.8
	symmetric	4	1	3	0	8	13.3333		26.6667	6.66667	20	0	13.35	12.18
	undetermined	0	1	3	2	6	10		0	6.66667	20	13.3333	10	8.598
	total	15	15	15	15	60	100
CK666		cell 1	cell 2	cell 3	cell 4	total	frequency (%)		cell 1	cell 2	cell 3	cell 4
	asymmetric	2	3	4	1	10	16.7		13.3333	20	26.6667	6.66667	16.7	8.6
	symmetric	0	0	0	0	0	0		0	0	0	0	0	0
	undetermined	13	12	11	14	50	83.3		86.6667	80	73.3333	93.3333	83.33	8.611
	total	15	15	15	15	60	100
siCont		cell 1	cell 2	cell 3	cell 4	total	frequency (%)		cell 1	cell 2	cell 3	cell 4
	asymmetric	13	12	9	6	40	66.6667		86.6667	80	60	40	66.7	21.1
	symmetric	2	2	3	4	11	18.3333		13.3333	13.3333	20	26.6667	18.33	6.415
	undetermined	0	1	3	5	9	15		0	6.66667	20	33.3333	15	14.76
	total	15	15	15	15	60	100
siN-WASP		cell 1	cell 2	cell 3	cell 4	total	frequency (%)		cell 1	cell 2	cell 3	cell 4
	asymmetric	2	0	2	3	7	11.6667		13.3333	0	13.3333	20	11.6	8.4
	symmetric	0	1	1	0	2	3.33333		0	6.66667	6.66667	0	3.35	3.868
	undetermined	13	14	12	12	51	85		86.6667	93.3333	80	80	85	6.371
	total	15	15	15	15	60	100
statistical analysis of the frequency of asymmetric closing
DMSO		CK666		siCont		siN-WASP
vs.		vs.		vs.		vs.
Non-treated		Non-treated		Non-treated		Non-treated
Unpaired t test		Unpaired t test		Unpaired t test		Unpaired t test
P value	0.5815	P value	0.0005	P value	0.7235	P value	0.0003
Significantly different (P < 0.05)?	No	Significantly different (P < 0.05)?	Yes	Significantly different (P < 0.05)?	No	Significantly different (P < 0.05)?	Yes
One- or two-tailed P value?	Two-tailed	One- or two-tailed P value?	Two-tailed	One- or two-tailed P value?	Two-tailed	One- or two-tailed P value?	Two-tailed
t, df	t=0.5825, df=6	t, df	t=6.892, df=6	t, df	t=0.3709, df=6	t, df	t=7.584, df=6
statistical analysis of the frequency of symmetric closing
DMSO		CK666		siCont		siN-WASP
vs.		vs.		vs.		vs.
Non-treated		Non-treated		Non-treated		Non-treated
Unpaired t test		Unpaired t test		Unpaired t test		Unpaired t test
P value	0.4914	P value	0.0021	P value	0.9682	P value	0.0097
Significantly different (P < 0.05)?	No	Significantly different (P < 0.05)?	Yes	Significantly different (P < 0.05)?	No	Significantly different (P < 0.05)?	Yes
One- or two-tailed P value?	Two-tailed	One- or two-tailed P value?	Two-tailed	One- or two-tailed P value?	Two-tailed	One- or two-tailed P value?	Two-tailed
t, df	t=0.7326, df=6	t, df	t=5.174, df=6	t, df	t=0.04161, df=6	t, df	t=3.729, df=6
statistical analysis of the frequency of undetermined closing
DMSO		CK666		siCont		siN-WASP
vs.		vs.		vs.		vs.
Non-treated		Non-treated		Non-treated		Non-treated
Unpaired t test		Unpaired t test		Unpaired t test		Unpaired t test
P value	0.9804	P value	3.87879e-05	P value	0.6143	P value	1.92815e-05
Significantly different (P < 0.05)?	No	Significantly different (P < 0.05)?	Yes	Significantly different (P < 0.05)?	No	Significantly different (P < 0.05)?	Yes
One- or two-tailed P value?	Two-tailed	One- or two-tailed P value?	Two-tailed	One- or two-tailed P value?	Two-tailed	One- or two-tailed P value?	Two-tailed
t, df	t=0.02567, df=6	t, df	t=10.73, df=6	t, df	t=0.5313, df=6	t, df	t=12.12, df=6

## Sheet: Fig. 1c
asymmetric case
time (s)	diameter (nm)	membrane height (nm)
-90	142	18
-80	155	16
-70	151	18
-60	156	18
-50	143	20
-40	165	20
-30	184	20
-20	170	24
-10	92	40
0	0	34
10	0	32
20	0	30
symmetric case
time (s)	diameter (nm)	membrane height (nm)
-80	174	18
-70	169	20
-60	188	20
-50	163	18
-40	164	18
-30	185	20
-20	133	18
-10	98	12
0	0	28
10	0	26
undetermined case
time (s)	diameter (nm)	membrane height (nm)
-80	122	24
-70	175	24
-60	160	24
-50	183	24
-40	178	28
-30	179	26
-20	172	32
-10	170	32
0	0	30
10	0	26

## Sheet: Fig. 1d
closing patterns
asymmetric	pit no.	growth rate of bulge (nm/s)	duration of bulge (s)	maximum height of bulge (nm)	lifetime of pit (s)	closing rate of pit (nm/s)
	1	0.54	150	34	100	5.4
	2	0.58	90	38	70	2.1
	3	1.5	90	40	50	3
	4	1.42	80	42	120	13
	5	0.86	110	42	180	7.9
	6	1.16	110	40	180	9.6
	7	0.4	130	28	240	7.3
	8	0.44	100	28	230	6.8
	9	0.94	70	34	200	15
	10	1.28	80	52	90	10.5
	11	0.42	40	16	120	5.7
	12	1.1	50	40	160	7.3
	13	0.28	40	20	110	5.7
	14	0.78	60	34	90	7.6
	15	0.92	40	40	200	7.6
	16	1.3	30	20	230	3.4
	17	2.2	40	36	60	9
	18	2.2	50	20	80	10.6
	19	1.34	60	40	120	4.5
	20	0.72	50	10	80	7.9
	21	3.4	30	28	80	20
	22	1.7	30	14	90	5.2
	23	1.7	40	26	70	4.7
	24	0.78	80	22	50	13
	25	1.38	60	32	70	7
	26	1.3	60	28	150	12.1
	27	2.2	60	24	110	8
	28	2.9	50	26	140	8.5
	29	2.3	60	32	130	6.9
	30	0.7	50	20	90	14.5
symmetric	pit no.	growth rate of bulge (nm/s)	duration of bulge (s)	maximum height of bulge (nm)	lifetime of pit (s)	closing rate of pit (nm/s)
	1	1.9	40	20	60	6.4
	2	0.34	50	20	90	2.7
	3	1.2	20	18	70	3.12
	4	0.8	50	14	80	3.8
	5	0.92	30	12	120	2.9
	6	1.9	20	10	70	4.7
	7	0.44	30	16	80	2.6
	8	0.5	40	10	120	2.7
	9	1.3	60	28	90	7
	10	0.2	50	10	110	1.7
	11	0.14	90	8	210	3
	12	0.6	30	10	110	4
	13	0.3	30	12	60	5.8
	14	0.4	20	6	160	3.7
	15	0.9	40	10	50	6.3
	16	0.6	20	8	80	7.8
	17	0.4	10	10	90	4.9
	18	1.3	90	24	110	1.5
	19	0.4	10	12	110	5.3
	20	0.6	30	16	220	0.8
	21	0.5	20	10	100	2.6
	22	0.8	20	12	150	2.4
	23	0.3	30	26	120	2.3
	24	0.5	50	24	150	4.6
	25	1.4	30	10	210	2.9
	26	0.4	30	8	170	6.3
	27	0.5	10	6	110	3.9
	28	0.9	20	12	60	6
	29	0.24	90	14	100	2.1
	30	0.68	20	12	190	4
undetermined	pit no.	growth rate of bulge (nm/s)	duration of bulge (s)	maximum height of bulge (nm)	lifetime of pit (s)	closing rate of pit (nm/s)
	1				40	15.5
	2				60	4.2
	3				80	4
	4				60	5
	5				20	11.7
	6				60	22
	7				60	6.8
	8				80	8.2
	9				50	12.5
	10				30	18.6
	11				170	12.4
	12				90	13.7
	13				100	7.2
	14				70	12.6
	15				90	3.4
	16				130	5.7
	17				40	7.2
	18				50	16.2
	19				140	4
	20				70	3
	21				50	9
	22				70	16.3
	23				80	4.8
	24				150	16.4
	25				70	10.6
	26				50	16.6
	27				60	10.5
	28				50	22
	29				80	5.8
	30				30	15
Statistical analysis of the growth rate of bulge
asymmetric
vs.
symmetric
Unpaired t test
P value	0.0008
Significantly different (P < 0.05)?	Yes
One- or two-tailed P value?	Two-tailed
t, df	t=3.538, df=58
Statistical analysis of the duration of bulge
asymmetric
vs.
symmetric
Unpaired t test
P value	4.58729e-05
Significantly different (P < 0.05)?	Yes
One- or two-tailed P value?	Two-tailed
t, df	t=4.407, df=58
Statistical analysis of the maximum height of the bulge
asymmetric
vs.
symmetric
Unpaired t test
P value	9.17947e-11
Significantly different (P < 0.05)?	Yes
One- or two-tailed P value?	Two-tailed
t, df	t=7.895, df=58
Statistical analysis of the lifetime of pit
asymmetric			asymmetric			symmetric
vs.			vs.			vs.
symmetric			undetermined			undetermined
Unpaired t test			Unpaired t test			Unpaired t test
P value	0.5538		P value	0.0001		P value	0.0003
Significantly different (P < 0.05)?	No		Significantly different (P < 0.05)?	Yes		Significantly different (P < 0.05)?	Yes
One- or two-tailed P value?	Two-tailed		One- or two-tailed P value?	Two-tailed		One- or two-tailed P value?	Two-tailed
t, df	t=0.5956, df=58		t, df	t=4.149, df=58		t, df	t=3.899, df=58
Statistical analysis of the closing rate of pit
asymmetric			asymmetric
vs.			vs.
symmetric			undetermined
Unpaired t test			Unpaired t test
P value	6.87589e-07		P value	0.0637
Significantly different (P < 0.05)?	Yes		Significantly different (P < 0.05)?	No
One- or two-tailed P value?	Two-tailed		One- or two-tailed P value?	Two-tailed
t, df	t=5.571, df=58		t, df	t=1.890, df=58

## Sheet: Fig. 2b
The disapperance of clathrin signal is set as time 0
assembly of CIP4				assembly of FBP17				assembly of Synd2
pit no.	starts (s)	ends (s)		pit no.	starts (s)	ends (s)		pit no.	starts (s)	ends (s)
1	-20	0		1	-10	-5		1	-15	-10
2	-25	0		2	-10	-5		2	-25	-10
3	-20	-10		3	0	5		3	-15	0
4	-20	-5		4	-10	-5		4	-10	-5
5	-30	-10		5	-15	-10		5	-20	-10
6	-30	-5		6	-10	5		6	-20	-5
7	-20	-5		7	-10	-5		7	-10	-5
8	-15	0		8	-10	-5		8	-15	-5
9	-20	-5		9	-10	0		9	-10	-5
10	-30	-5		10	-15	-5		10	-15	-10
11	-20	-5		11	-10	0		11	-15	-5
12	-35	-5		12	-10	10		12	-15	-5
13	-35	0		13	-15	-10		13	-15	-10
14	-35	-10		14	-15	-10		14	-15	-10
15	-25	-5		15	-5	0		15	-25	-20
16	-30	-10		16	-5	0		16	-30	-15
17	-30	-10		17	-15	-5		17	-10	-5
18	-25	-10		18	-10	10		18	-15	-10
19	-45	-5		19	-15	0		19	-15	-5
20	-25	-5		20	-10	-5		20	-10	-5
Statistical analysis of the assembly timepoint of CIP4, FBP17, and Synd2
CIP4			CIP4			FBP17
vs.			vs.			vs.
FBP17			Synd2			Synd2
Unpaired t test			Unpaired t test			Unpaired t test
P value	1.19566e-10		P value	6.08172e-06		P value	0.0008
Significantly different (P < 0.05)?	Yes		Significantly different (P < 0.05)?	Yes		Significantly different (P < 0.05)?	Yes
One- or two-tailed P value?	Two-tailed		One- or two-tailed P value?	Two-tailed		One- or two-tailed P value?	Two-tailed
t, df	t=8.756, df=38		t, df	t=5.249, df=38		t, df	t=3.625, df=38

## Sheet: Fig. 2c
conditions	closing patterns	number of pits							frequency of pits (%)
non-transfected		cell 1	cell 2	cell 3	cell 4	total	frequency (%)		cell1	cell2	cell3	cell4	mean	Std. Deviation
	asymmetric	18	21	16	14	69	71.1		75	87.5	66.6667	56	71.3	13.1
	symmetric	6	2	5	5	18	18.6		25	8.33333	20.8333	20	18.53	7.161
	undetermined	0	1	3	6	10	10.3		0	4.16667	12.5	24	10.18	10.58
	total	24	24	24	25	97	100
siCont		cell 1	cell 2	cell 3	cell 4	total	frequency (%)		cell1	cell2	cell3	cell4
	asymmetric	13	12	9	6	40	66.6667		86.6667	80	60	40	66.7	21.1
	symmetric	2	2	3	4	11	18.3333		13.3333	13.3333	20	26.6667	18.33	6.415
	undetermined	0	1	3	5	9	15		0	6.66667	20	33.3333	15	14.76
	total	15	15	15	15	60	100
siCIP4_coding		cell 1	cell 2	cell 3	cell 4	total	frequency (%)		cell1	cell2	cell3	cell4
	asymmetric	9	8	6	12	35	30.7		31.0345	27.5862	21.4286	42.8571	30.7	9
	symmetric	0	1	0	2	3	2.6		0	3.44828	0	7.14286	2.6	3.4
	undetermined	20	20	22	14	76	66.7		68.9655	68.9655	78.5714	50	66.6	12
	total	29	29	28	28	114	100
siCIP4_3'UTR+EGFP		cell 1	cell 2	cell 3	cell 4	total	frequency (%)		cell1	cell2	cell3	cell4
	asymmetric	2	5	2	5	14	23.3333		13.3333	33.3333	13.3333	33.3333	23.3	11.6
	symmetric	0	1	0	1	2	3.33333		0	6.66667	0	6.66667	3.4	3.9
	undetermined	13	9	13	9	44	73.3333		86.6667	60	86.6667	60	73.3	15.4
	total	15	15	15	15	60	100
siCIP4_3'UTR+EGFP-CIP4		cell 1	cell 2	cell 3	cell 4	total	frequency (%)		cell1	cell2	cell3	cell4
	asymmetric	9	12	12	6	39	65		60	80	80	40	65	19.2
	symmetric	3	1	2	4	10	16.6667		20	6.66667	13.3333	26.6667	16.7	8.6
	undetermined	3	2	1	5	11	18.3333		20	13.3333	6.66667	33.3333	18.3	11.4
	total	15	15	15	15	60	100
siFBP17		cell 1	cell 2	cell 3	cell 4	total	frequency (%)		cell1	cell2	cell3	cell4
	asymmetric	16	12	14	19	61	77.2		80	63.1579	70	95	77	13.8
	symmetric	3	2	6	1	12	15.2		15	10.5263	30	5	15.1	10.7
	undetermined	1	5	0	0	6	7.6		5	26.3158	0	0	7.8	12.5
	total	20	19	20	20	79	100
siSynd2		cell 1	cell 2	cell 3	cell 4	total	frequency (%)		cell1	cell2	cell3	cell4
	asymmetric	15	14	16	18	63	75		71.4286	66.6667	76.1905	85.7143	75	8.1
	symmetric	2	2	2	3	9	10.7143		9.52381	9.52381	9.52381	14.2857	10.7	2.4
	undetermined	4	5	3	0	12	14.2857		19.0476	23.8095	14.2857	0	14.3	10.3
	total	21	21	21	21	84	100
statistical analysis of the frequency of asymmetric closing
siCont		siCIP4_coding		siCIP4_3'UTR+EGFP		siCIP4_3'UTR+EGFP-CIP4		siFBP17		siSynd2
vs.		vs.		vs.		vs.		vs.		vs.
Non-transfected		Non-transfected		Non-transfected		Non-transfected		Non-transfected		Non-transfected
Unpaired t test		Unpaired t test		Unpaired t test		Unpaired t test
P value	0.7235	P value	0.0023	P value	0.0016	P value	0.6084	P value	0.5707	P value	0.6518
Significantly different (P < 0.05)?	No	Significantly different (P < 0.05)?	Yes	Significantly different (P < 0.05)?	Yes	Significantly different (P < 0.05)?	No	Significantly different (P < 0.05)?	No	Significantly different (P < 0.05)?	No
One- or two-tailed P value?	Two-tailed	One- or two-tailed P value?	Two-tailed	One- or two-tailed P value?	Two-tailed	One- or two-tailed P value?	Two-tailed	One- or two-tailed P value?	Two-tailed	One- or two-tailed P value?	Two-tailed
t, df	t=0.3709, df=6	t, df	t=5.044, df=6	t, df	t=5.448, df=6	t, df	t=0.5403, df=6	t, df	t=0.5995, df=6	t, df	t=0.4747, df=6
statistical analysis of the frequency of symmetric closing
siCont		siCIP4_coding		siCIP4_3'UTR+EGFP		siCIP4_3'UTR+EGFP-CIP4		siFBP17		siSynd2
vs.		vs.		vs.		vs.		vs.		vs.
Non-transfected		Non-transfected		Non-transfected		Non-transfected		Non-transfected		Non-transfected
Unpaired t test		Unpaired t test		Unpaired t test		Unpaired t test
P value	0.9682	P value	0.007	P value	0.0097	P value	0.7523	P value	0.6196	P value	0.0836
Significantly different (P < 0.05)?	No	Significantly different (P < 0.05)?	Yes	Significantly different (P < 0.05)?	Yes	Significantly different (P < 0.05)?	No	Significantly different (P < 0.05)?	No	Significantly different (P < 0.05)?	No
One- or two-tailed P value?	Two-tailed	One- or two-tailed P value?	Two-tailed	One- or two-tailed P value?	Two-tailed	One- or two-tailed P value?	Two-tailed	One- or two-tailed P value?	Two-tailed	One- or two-tailed P value?	Two-tailed
t, df	t=0.04161, df=6	t, df	t=4.015, df=6	t, df	t=3.729, df=6	t, df	t=0.3304, df=6	t, df	t=0.5272, df=6	t, df	t=2.072, df=6
statistical analysis of the frequency of undetermined closing
siCont		siCIP4_coding		siCIP4_3'UTR+EGFP		siCIP4_3'UTR+EGFP-CIP4		siFBP17		siSynd2
vs.		vs.		vs.		vs.		vs.		vs.
Non-transfected		Non-transfected		Non-transfected		Non-transfected		Non-transfected		Non-transfected
Unpaired t test		Unpaired t test		Unpaired t test		Unpaired t test
P value	0.6143	P value	0.0004	P value	0.0005	P value	0.3342	P value	0.7842	P value	0.5983
Significantly different (P < 0.05)?	No	Significantly different (P < 0.05)?	Yes	Significantly different (P < 0.05)?	Yes	Significantly different (P < 0.05)?	No	Significantly different (P < 0.05)?	No	Significantly different (P < 0.05)?	No
One- or two-tailed P value?	Two-tailed	One- or two-tailed P value?	Two-tailed	One- or two-tailed P value?	Two-tailed	One- or two-tailed P value?	Two-tailed	One- or two-tailed P value?	Two-tailed	One- or two-tailed P value?	Two-tailed
t, df	t=0.5313, df=6	t, df	t=7.065, df=6	t, df	t=6.758, df=6	t, df	t=1.050, df=6	t, df	t=0.2865, df=6	t, df	t=0.5560, df=6

## Sheet: Fig. 2d
The disapperance of clathrin signal is set as 0
pit no.	the apperance of bulge (s)	the disapperance of bulge (s)	the assembly of CIP4 starts (s)	the assembly of CIP4 ends (s)	disapperance of CCP (s)
1	-20	0	-30	-10	-20
2	-40	0	-40	-20	-30
3	-20	0	-30	-10	-10
4	-30	0	-40	-10	-20
5	-30	0	-30	-20	-30
6	-30	-10	-30	-20	-20
7	-40	0	-40	-20	-20
8	-30	0	-30	0	-20
9	-20	10	-20	-10	-10
10	-30	-10	-40	-20	-20
11	-40	0	-40	-10	-20
12	-20	0	-30	-10	-20
13	-40	-10	-40	-10	-30
Mean	-30	-1.538	-33.85	-13.08	-20.77
Std. Deviation	8.165	5.547	6.504	6.304	6.405
statistical analysis
the assembly of CIP4 starts (s)		disapperance of CCP (s)
vs.		vs.
the apperance of bulge (s)		the assembly of CIP4 starts (s)
Unpaired t test		Unpaired t test
P value	0.1965	P value	2.73827e-05
Significantly different (P < 0.05)?	No	Significantly different (P < 0.05)?	Yes
One- or two-tailed P value?	Two-tailed	One- or two-tailed P value?	Two-tailed
t, df	t=1.328, df=24	t, df	t=5.165, df=24

## Sheet: Fig. 2e
time (s)	relative intensity of CIP4	center-to-center distance between CIP4 and CLTB (nm)
-30	1	167.631
-29	1.93644	157.509
-28	1.89103	150.96
-27	1.89671	139.27
-26	2.23723	116.09
-25	2.47787	134.729
-24	1.81725	119.854
-23	2.11464	92.9731
-22	1.7798	202.141
-21	1.1941	195.727
-20	2.20545	109.225
-19	1.41771	130.05
-18	2.23156	49.0408
-17	2.99319	73.6817
-16	2.91941	54.8179
-15	3.02838	25.0799
-14	2.60159	4.47214
-13	2.49603	63.7887
-12	2.6277	62.3939
-11	2.37117	63.5295
-10	2.27923	35
-9	2.24858	60.9262
-8	1.958	28.0713
-7	2.39387	71.8679
-6	1.57548	34.2345
-5	1.45857	18.1108
-4	0.0522134	49.2544
-3	0.104427	60.208

## Sheet: Fig. 2f
pit no.	center-to-center distance between CIP4 and CLTB within the first 5 s (nm)
1	210.772
	203.022
	160.012
	186.955
	127.424
2	219.529
	228.473
	210.775
	213.846
	194.487
3	332.024
	267
	319.507
	320.383
	363.497
4	151.003
	167.263
	155.029
	80.0062
	101.833
5	61.7171
	78.7718
	59.808
	87.0919
	169.729
6	167.631
	157.509
	150.96
	139.27
	116.09
7	74.6525
	143.892
	90.4489
	67.7791
	116.469
8	31.9531
	61.2046
	66.242
	49.163
	53.1413
9	77.2334
	54.0833
	9.21954
	3.60555
	78.5684
10	174.026
	207.338
	121.202
	191.377
	132.378
11	148.499
	106.677
	144.423
	103.817
	75.2396
12	23.1948
	3.60555
	141
	139.058
	112.147
13	173.367
	136.719
	132.098
	68.1175
	70.7248
14	101.079
	113.772
	155.596
	104.235
	79.0569
15	59.6825
	175.237
	169.177
	202.25
	196.726
16	101.242
	111.36
	130.188
	125.1
	59.1354
17	124.483
	76.4003
	81.2158
	114.586
	96.2549
18	106.019
	22.0907
	54.1202
	61.131
	57
19	106.301
	128.226
	62.2977
	85.235
	32.6956
20	149.753
	142.874
	88.459
	96.6902
	104.293
21	224.864
	173.118
	154.117
	156.157
	154.029
22	239.008
	221.578
	215.035
	109.659
	81.5414
23	242.547
	163.982
	143.126
	146.4
	149.335
24	25.632
	17.1172
	30
	32.8024
	23.0217
25	82.8613
	79
	64
	64.6297
	88.3233
26	29.7321
	208.147
	167.263
	105.802
	105.076
27	136.062
	133.821
	174.347
	205.876
	182.168
28	162.816
	179.805
	200.352
	171.828
	159.665
29	270.416
	156.259
	177.477
	165.738
	165.215
30	77.1557
	76.3806
	120.308
	101.823
	79.9812
31	59.2368
	166.652
	133.765
	166.027
	114.586
32	59.6825
	49.0918
	83.4865
	101.074
	96.6023

## Sheet: Fig. 3c
The disapperance of clathrin signal is set as time 0
assembly of CIP4-ΔSH3				assembly of SC				assembly of SCC
pit no.	starts (s)	ends (s)		pit no.	starts (s)	ends (s)		pit no.	starts (s)	ends (s)
1	-15	0		1	-30	-25		1	-15	-5
2	-35	0		2	-15	-5		2	-10	-5
3	-15	5		3	-25	-15		3	-10	-5
4	-10	0		4	-20	-10		4	-20	-10
5	-15	-10		5	-20	-5		5	-15	-5
6	-25	-10		6	-20	-15		6	-20	-10
7	-20	-10		7	-25	-10		7	-15	-10
8	-25	-10		8	-25	-10		8	-15	-10
9	-20	-5		9	-40	-30		9	-20	-15
10	-30	-20		10	-40	-30		10	-10	-5
11	-20	-10		11	-20	-10		11	-10	-5
12	-25	-5		12	-40	-15		12	-10	-5
13	-25	0		13	-25	-15		13	-15	-5
14	-20	-15		14	-25	-20		14	-10	0
15	-25	-5		15	-25	-15		15	-10	0
16	-30	0		16	-25	-15		16	-15	-10
17	-30	-5		17	-35	-15		17	-15	-5
18	-25	-5		18	-35	-15		18	-15	-5
19	-25	-10		19	-35	-25		19	-10	-5
20	-35	-5		20	-30	-15		20	-20	-10
Statistical analysis of the assembly timepoint of CIP4-ΔSH3, SC, and SCC
CIP4			CIP4			CIP4
vs.			vs.			vs.
CIP4-ΔSH3			SC			SCC
Unpaired t test			Unpaired t test			Unpaired t test
P value	0.151		P value	0.672		P value	0.054
Significantly different (P < 0.05)?	No		Significantly different (P < 0.05)?	No		Significantly different (P < 0.05)?	No
One- or two-tailed P value?	Two-tailed		One- or two-tailed P value?	Two-tailed		One- or two-tailed P value?	Two-tailed
t, df	t=1.466, df=38		t, df	t=0.4267, df=38		t, df	t=1.988, df=38

## Sheet: Fig. 3d
conditions	closing patterns	number of pits							frequency of pits (%)
non-transfected		cell 1	cell 2	cell 3	cell 4	total	frequency (%)		cell 1	cell 2	cell 3	cell 4	mean	Std. Deviation
	asymmetric	18	21	16	14	69	71.1		75	87.5	66.6667	56	71.3	13.1
	symmetric	6	2	5	5	18	18.6		25	8.33333	20.8333	20	18.53	7.161
	undetermined	0	1	3	6	10	10.3		0	4.16667	12.5	24	10.18	10.58
	total	24	24	24	25	97	100
CIP4 KD+SC		cell 1	cell 2	cell 3	cell 4	total	frequency (%)		cell1	cell2	cell3	cell4	mean	Std. Deviation
	asymmetric	4	1	1	2	8	13		26.6667	6.66667	6.66667	13.3333	13.4	9.4
	symmetric	1	0	0	0	1	2		6.66667	0	0	0	1.7	3.4
	undetermined	10	14	14	13	51	85		66.6667	93.3333	93.3333	86.6667	85	12.6
	total	15	15	15	15	60	100
CIP4 KD+SCC		cell 1	cell 2	cell 3	cell 4	total	frequency (%)		cell1	cell2	cell3	cell4
	asymmetric	12	11	10	11	44	73.3		80	73.3333	66.6667	73.3333	73.3	5.4
	symmetric	0	0	2	0	2	3.4		0	0	13.3333	0	3.3	6.6
	undetermined	3	4	3	4	14	23.3		20	26.6667	20	26.6667	23.4	3.9
	total	15	15	15	15	60	100
CIP4 KD+SCC(W524K)		cell 1	cell 2	cell 3	cell 4	total	frequency (%)		cell1	cell2	cell3	cell4
	asymmetric	3	2	4	3	12	20		20	13.3333	26.6667	20	20	5.5
	symmetric	0	0	0	0	0	0		0	0	0	0	0	0
	undetermined	12	13	11	12	48	80		80	86.6667	73.3333	80	80	5.5
	total	15	15	15	15	60	100
statistical analysis of the frequency of asymmetric closing
CIP4 KD+SCC		CIP4 KD+SC		CIP4 KD+SCC(W524K)
vs.		vs.		vs.
non-transfected		non-transfected		non-transfected
Unpaired t test		Unpaired t test		Unpaired t test
P value	0.7876	P value	0.0004	P value	0.0004
Significantly different (P < 0.05)?	No	Significantly different (P < 0.05)?	Yes	Significantly different (P < 0.05)?	Yes
One- or two-tailed P value?	Two-tailed	One- or two-tailed P value?	Two-tailed	One- or two-tailed P value?	Two-tailed
t, df	t=0.2818, df=6	t, df	t=7.106, df=6	t, df	t=7.130, df=6
statistical analysis of the frequency of symmetric closing
CIP4 KD+SCC		CIP4 KD+SC		CIP4 KD+SCC(W524K)
vs.		vs.		vs.
non-transfected		non-transfected		non-transfected
Unpaired t test		Unpaired t test		Unpaired t test
P value	0.0208	P value	0.0053	P value	0.0021
Significantly different (P < 0.05)?	Yes	Significantly different (P < 0.05)?	Yes	Significantly different (P < 0.05)?	Yes
One- or two-tailed P value?	Two-tailed	One- or two-tailed P value?	Two-tailed	One- or two-tailed P value?	Two-tailed
t, df	t=3.111, df=6	t, df	t=4.263, df=6	t, df	t=5.174, df=6
statistical analysis of the frequency of undetermined closing
CIP4 KD+SCC		CIP4 KD+SC		CIP4 KD+SCC(W524K)
vs.		vs.		vs.
non-transfected		non-transfected		non-transfected
Unpaired t test		Unpaired t test		Unpaired t test
P value	0.0579	P value	9.9753e-05	P value	2.31241e-05
Significantly different (P < 0.05)?	No	Significantly different (P < 0.05)?	Yes	Significantly different (P < 0.05)?	Yes
One- or two-tailed P value?	Two-tailed	One- or two-tailed P value?	Two-tailed	One- or two-tailed P value?	Two-tailed
t, df	t=2.339, df=6	t, df	t=9.100, df=6	t, df	t=11.73, df=6

[truncated: 26 more sheets: Fig. 3e, Fig. 4a, Fig. 4c, Fig. 4d, Fig. 5b, Fig. 5c, Fig. 5d, Fig. 5e, Fig. 5f, Fig. 5g, Fig. 5j, Supplementary Fig. 1a, Supplementary Fig. 1b, Supplementary Fig. 1c, Supplementary Fig. 1g, Supplementary Fig. 2b, Supplementary Fig. 2e, Supplementary Fig. 2f, Supplementary Fig. 2g, Supplementary Fig. 2h …]
